# Supplementary material for: Deployment of Rotavirus Vaccine in Western Kenya Coincides with a Reduction in All-Cause Child Mortality: A Retrospective Cohort Study
Source: Vaccines (Basel). 2023 Jul 29;11(8):1299. doi: 10.3390/vaccines11081299 (PMC10458991; doi:10.3390/vaccines11081299)
Supplement: Supplementary file 1 [file vaccines-11-01299-s001.zip]

Archive with 1 entries (1 files):
- vaccines-2492329-supplementary.pdf
